# Supplementary material for: Mechanistic Characterization of a Small Molecule as a Direct NLRP3 Inhibitor via Binding to the NACHT Domain
Source: J Med Chem. 2025 Nov 12;68(22):24260–71. doi: 10.1021/acs.jmedchem.5c02163 (PMC12670425; doi:10.1021/acs.jmedchem.5c02163)
Supplement: Supplementary file 2 [file jm5c02163_si_002.csv]

Compounds ID	SMILES
YM-I-27	O=S(C(C=C1)=CC=C1CCN(C(CC2=CSC=C2)=O)CC3=CC(Cl)=CC=C3OCCC4(N=N4)CCC#C)(NCC#C)=O
YM-I-85	O=S(C(C=C1)=CC=C1CCN(C(CC2=CSC=C2)=O)CC3=CC(Cl)=CC=C3OCCC4(N=N4)CCC5=CN(N=N5)CCOCCOCCNC(CCCCC6SCC7C6NC(N7)=O)=O)(NCC#C)=O
